# Supplementary material for: Effects of Resveratrol on Redox Status, Jejunal Injury, and Mitochondrial Function in Intrauterine Growth-Retarded Weaned Piglets
Source: Animals (Basel). 2025 Jan 21;15(3):290. doi: 10.3390/ani15030290 (PMC11815716; doi:10.3390/ani15030290)
Supplement: Supplementary file 1 [file animals-15-00290-s001.zip]

Archive with 1 entries (1 files):
- animals-3406150-supplementary.pdf
